# Supplementary material for: Current treatment in macrophage activation syndrome worldwide: a systematic literature review to inform the METAPHOR project
Source: Rheumatology (Oxford). 2024 Jul 26;64(1):32–44. doi: 10.1093/rheumatology/keae391 (PMC11701305; doi:10.1093/rheumatology/keae391)
Supplement: keae391_Supplementary_Data [file keae391_supplementary_data.zip]

Archive with 5 entries (4 files):
- keae391_Supplementary_Data/
- keae391_Supplementary_Data/rhe-24-0688-File006.docx
- keae391_Supplementary_Data/rhe-24-0688-File008.docx
- keae391_Supplementary_Data/Supplementary Table 2_ref edited.docx
- keae391_Supplementary_Data/Supplementary_all responders.docx
